# Supplementary material for: Metabarcoding confirms the opportunistic foraging behaviour of Atlantic bluefin tuna and reveals the importance of gelatinous prey
Source: PeerJ. 2021 Aug 13;9:e11757. doi: 10.7717/peerj.11757 (PMC8366523; doi:10.7717/peerj.11757)
Supplement: Supplemental Information 1 [file peerj-09-11757-s001.xlsx]

## Sheet: Appendix1 samples
sample	Date	Year	PORT	code port	ID	SIZE_CLASS	Longueur_Bouche	Weight	Sexe	Reproductive Stage
J46	2011-08-19	2011	agde	BST	46	J	9.8	24.8	M	IM
J47	2011-07-31	2011	sète	PST	47	J	9.3	23.3	F	IM
J52	2011-08-19	2011	agde	BST	52	J	9.6	24.2
J53	2011-08-16	2011	frontignan	EST	53	J	9.8	21.7	F	IM
J57	2011-08-11	2011	agde	BST	57	J	9.5	24.3	M	IM
J96	2011-08-17	2011	agde	BST	96	J	8.8	24.6	F	IM
J121	2012-09-07	2012	sète	PST	121	J	11.3	23.15	F	IM
J125	2012-09-21	2012	sète	PST	125	J	12.5	24	F	IM
J128	2012-09-23	2012	agde	BST	128	J	13.1	19.8	F	IM
J138	2012-09-21	2012	sète	PST	138	J	11.7	24.1	F	IM
J144	2012-09-21	2012	sète	PST	144	J	11.3	23.3	F	I
J145	2012-09-21	2012	sète	PST	145	J	12.2	22	M	IM
J150	2012-09-23	2012	agde	BST	150	J	11.8	19.8	M	I
J164	2012-10-23	2012	sète	PST	164	J	11.4	21	F	IM
J170	2013-08-27	2013	agde	BST	170	J	11.2	21.6	M	I
J201	2013-09-14	2013	agde	BST	201	J	12	23	F	I
J205	2013-10-11	2013	frontignan	EST	205	J	11	21	M	I
J215	2013-10-11	2013	frontignan	EST	215	J	12.2	23.5	M	I
J217	2013-10-03	2013	frontignan	EST	217	J	12	23.5	F	IM
J221	2013-10-29	2013	agde	BST	221	J	12	24.4	F	IM
J222	2013-10-29	2013	frontignan	EST	222	J	11.8	22.2
J226	2013-10-29	2013	agde	BST	226	J	11.8	24.4	F	IM
J227	2013-10-29	2013	frontignan	EST	227	J	11.5	22.9	M	I
J229	2013-10-29	2013	frontignan	EST	229	J	12	23.8	F	IM
J233	2013-10-29	2013	agde	BST	233	J	11.2	23.3	M	I
J269	2014-08-12	2014	agde	BST	269	J	11.5	22.75	F	IM
J276	2014-07-28	2014	sète	PST	276	J	11	18	F	I
J290	2014-07-28	2014	sète	PST	290	J	10.5	19.6	F	IM
M29	2011-08-28	2011	sète	pst	29	M	10.9	27.8		IM
M30	2011-08-25	2011	sète	pst	30	M	10.4	28.9	F	IM
M33	2011-09-02	2011	sète	PST	33	M	10.4	28.2	F	IM
M49	2011-08-17	2011	agde	BST	49	M	9.8	26	F	IM
M59	2011-08-19	2011	agde	BST	59	M	9.8	27
M117	2012-08-10	2012	frontignan	EST	117	M	12.3	27.5	M	IM
M118	2012-08-21	2012	sète	PST	118	M	15.1	44.5	M	IM
M123	2012-08-29	2012	sète	PST	123	M	11.7	25.5	F	IM
M198	2013-09-11	2013	frontignan	EST	198	M	13.1	38	F	IM
M253	2014-08-06	2014	sète	PST	253	M	14.5	48.1	M	I
M261	2014-07-16	2014	sète	PST	261	M	14.2	37	M	M / IM
M262	2014-07-16	2014	frontignan	EST	262	M	14.4	36	M	M / IM
M273	2014-07-25	2014	sète	PST	273	M	12.4	26.8	F	IM
M275	2014-07-28	2014	sète	PST	275	M	17	60.5	M	IM
M277	2014-07-17	2014	frontignan	EST	277	M	13	25.6	M	I
M279	2014-07-28	2014	sète	PST	279	M	14.5	38	M	IM
M280	2014-07-28	2014	sète	PST	280	M	15	44.1	M	IM
M281	2014-07-24	2014	sète	PST	281	M	14.7	40.5	F	IM
J134	2012-09-21	2012	sète	PST	134	J	11.9	23	F	IM

## Sheet: Appendix2_nuber of reads
COI								18S
Sample	After cutting primer	Quality filter and Truncation	After Swarm	After decompt	Identfication clean	Note		Sample	After cutting primer	Quality filter and Truncation	After Swarm	After decompt	Identfication clean	Note
M275	26272	23500	22138	22098	9660			M275	4035	327	147	147	142
J290	15529	12290	11234	11234	3189			J269	16458	2639	2550	2550	1501
J269	28444	25097	22402	22321	10234			M281	23344	9278	7326	7326	1371
M281	25938	23736	22169	22169	8980			M261	40186	19346	5395	5395	776
M261	43159	40122	31393	31393	2790			M198	51581	12184	10291	10228	8702
M198	24952	22206	20506	20506	19360			M273	35817	13957	10183	9615	4768
M273	47789	44179	29792	29792	18742			J233	37508	8640	8294	8294	8069
J233	22738	20313	18683	18683	16678			J201	47802	16504	12231	12127	2367
J201	43298	37964	33606	33337	10068			M280	36514	18748	13834	13834	10845
M280	25578	23238	19083	19083	17759			J222	36390	9069	6771	6771	6421
J222	48385	45920	40722	39933	33925			M118	25825	8025	2718	2718	2255
M118	26601	23430	20568	20558	9568			M277	22811	7333	6104	6104	1543
M277	39880	37326	32177	32177	26765			J221	52536	9982	6462	6014	4208
J221	53646	49409	44485	44441	41528			M262	27391	9848	5967	5324	4120
M262	29424	26486	22486	20400	18633			M279	55240	29207	20596	20596	5550
M279	25136	22702	18375	18375	5038			J226	31183	8323	7245	7245	1721
J226	24224	21815	18386	18386	9425			J53	22052	7816	4706	4706	2563
J53	27507	25697	21744	21744	21626			J215	62169	11874	5406	5372	514
J215	29445	26137	21084	21084	13403			M117	100952	10059	5995	5986	5388
M117	47788	44225	39826	39826	39052			M33	24458	8715	5803	5701	3895
M33	39139	35872	34023	34023	10020			J47	21073	12050	9734	9734	9698
J47	34136	31748	25319	25319	23506			J276	21895	5439	4179	4112	3208
J276	28125	25922	16620	16620	15553			M59	48072	20070	19070	7603	0	nearly empty stomac
M59	27639	19250	18424	18062	0	nearly empty stomac		J52	53909	14971	8713	8713	7135
J52	26178	24177	21847	21847	21791			M29	41347	24379	23921	23921	1313
M29	4093	3804	3664	3664	3620			J138	79455	7337	2948	2948	2123
J138	34064	31694	30363	30363	24229			J125	17935	3975	3968	3968	3968
J125	14843	9757	9726	9726	9684			J121	48061	16939	10753	10753	10383
J121	17969	11220	10904	10698	8785			M49	36029	5991	5577	5421	2393
M49	1329	960	832	832	832			J144	39667	11823	8152	8152	3803
J144	37632	35053	29707	29707	21648			J134	84668	9392	6021	5841	4041
J134	29754	27454	22295	22295	22159			J150	26647	7427	5089	5089	3750
J150	50005	45627	40706	40706	39999			J227	36238	5583	3884	3758	3090
J227	30985	28167	22414	22340	21164			J93	40	19	0	0	0
J93	8	2	0	0	0			J57	61060	24844	17719	17632	3561
J57	8126	7367	6801	6801	6776			M30	47050	23104	4601	4601	1655
M30	2347	2103	2017	2017	1849			J46	65277	22050	19888	19888	16794
J46	28131	25738	20075	20075	19869			J145	64824	8769	6244	6038	2407
J145	38188	31479	26836	26836	16132			J96	29126	6798	6467	6467	5434
J96	34853	33059	29991	29991	29854			J164	61680	39343	31981	31981	27237
J164	14214	12747	12162	12136	12105			M123	65392	7738	2848	2848	2559
M123	38538	32961	25541	25541	25029			J128	11233	2842	2840	2840	0	nearly empty stomac
J128	40242	33977	32874	32874	0	nearly empty stomac		M253	49465	9433	7351	7351	4462
M253	26980	24417	22133	21744	19542			J229	39410	8806	6687	6687	5087
J229	29598	27307	25005	25005	24776			J217	21470	7287	6289	6289	2890
J217	24917	22682	19613	19613	19213			J205	31345	8136	6795	6795	3930
J205	53998	49088	41178	41178	39758			J170	39720	20674	17762	17762	856	nearly empty stomac
J170	29137	26792	23700	23700	18754	nearly empty stomac		Extraction control	29858	20135	19178
M275+Blocking Primer	17054	14849	14665	14665				Extraction control	37390	28319	25830
J290+Blocking Primer	2570	339	305	305				Sequencing Control	476	192	111
M118+Blocking Primer	22676	20701	19063	19063				PCR controll	34016	11184	10353
J276+Blocking Primer	30679	28804	17543	17543				PCR controll	3024	1632	1622
J227+Blocking Primer	22362	20748	16684	16684				PCR positive	40329	8634	2551
M253+Blocking Primer	45541	42246	38367	37890				PCR positive	47587	15494	11639
J229+Blocking Primer	44415	39978	35712	35712
J217+Blocking Primer	21283	19408	17405	17405
J205+Blocking Primer	20038	18358	15222	15222
J170+Blocking Primer	36880	35144	31521	31521
Extraction control	15459	12023	11726
Extraction control	19754	17250	15347
Sequencing Control	11	5	0
2.PCR control	322	18	0
PCR controll	11539	568	231
PCR controll	2044	348	120
PCR positive	36159	25589	24349
PCR positive	32364	14159	13496

## Sheet: Appendix 3  found species
genetically this study				morphologically
number of tuna	Phylum	Species		Phylum	Taxa
12	Arthropoda	Penilia avirostris		Arthropoda	Decapode/Brachyoura
10	Arthropoda	Clausocalanus pergens		Arthropoda	Decapode/Dendobranchiata&Caridae
8	Arthropoda	Clausocalanus paululus		Arthropoda	Plesionika spp
6	Arthropoda	Paracalanus parvus		Chordata	Actinopterygians
5	Arthropoda	Solenocera membranacea		Chordata	BELONIDAE sp.
5	Arthropoda	Processa nouveli		Chordata	Boops boops
4	Arthropoda	Nannocalanus minor		Chordata	Cepola macrophtalma
4	Arthropoda	Liocarcinus vernalis		Chordata	CLUPEIFORM or Scombridae
4	Arthropoda	Goneplax rhomboides		Chordata	Conger conger
3	Arthropoda	Temora stylifera		Chordata	Deltentosteus quadrimaculatus
3	Arthropoda	Clausocalanus furcatus		Chordata	Engraulidae or Clupeidae (CLUPEIFORM)
3	Arthropoda	Alpheus glaber		Chordata	Engraulis encrasicolus
2	Arthropoda	Processa modica		Chordata	Gadiculus argenteus
2	Arthropoda	Paracalanus quasimodo		Chordata	Gobiidae
2	Arthropoda	Jaxea nocturna		Chordata	Lesueurigobius friesii
2	Arthropoda	Ebalia cranchii		Chordata	Merluccius merluccius
2	Arthropoda	Ctenocalanus vanus		Chordata	Ophidion barbatum
1	Arthropoda	Thysanoessa gregaria		Chordata	Sarda sarda
1	Arthropoda	Squilla mantis		Chordata	Sardina pilchardus
1	Arthropoda	Porroecia spinirostris		Chordata	Scomber colias
1	Arthropoda	Plesionika heterocarpus		Chordata	Scomber scombrus
1	Arthropoda	Pleopis polyphemoides		Chordata	Sprattus sprattus
1	Arthropoda	Parapenaeus longirostris		Chordata	Trachurus trachurus
1	Arthropoda	Oncaea scottodicarloi		Chordata	Trisopterus minutus
1	Arthropoda	Nematoscelis megalops		Mollusca	Alloteuthis sp
1	Arthropoda	Euterpina acutifrons		Mollusca	Argonauta spp.
1	Arthropoda	Clausocalanus lividus		Mollusca	CEPHALOPODE
1	Arthropoda	Chlorotocus crassicornis		Mollusca	Gastropoda
1	Arthropoda	Calocalanus pavo		Mollusca	Ommastrphidae
1	Arthropoda	Calocalanus contractus		Mollusca	Sepia spp
1	Arthropoda	Acartia clausii		Mollusca	Sepiolidae
5	Chaetognatha	Sagitta setosa
7	Cnidaria	Nanomia bijuga
4	Cnidaria	Muggiaea atlantica
4	Cnidaria	Aglaura hemistoma
2	Cnidaria	Rhopalonema velatum
2	Cnidaria	Pelagia noctiluca
2	Cnidaria	Clytia hemisphaerica
1	Cnidaria	Stauridiosarsia gemmifera
1	Cnidaria	Lizzia blondina
1	Cnidaria	Leuckartiara octona
2	Echinodermata	Brissopsis lyrifera
9	Mollusca	Creseis virgula
2	Mollusca	Sepietta oweniana
2	Mollusca	Eledone cirrhosa
1	Mollusca	Parvicardium minimum
1	Mollusca	Loligo vulgaris
0	Mollusca	Creseis acicula
1	Platyhelminthes	Cercaria pythionike
40	Vertebrata	Engraulis encrasicolus
38	Vertebrata	Sardina pilchardus
32	Vertebrata	Sprattus sprattus
21	Vertebrata	Scomber colias
3	Vertebrata	Mullus barbatus
3	Vertebrata	Merluccius merluccius
3	Vertebrata	Cepola macrophthalma
2	Vertebrata	Eutrigla gurnardus
2	Vertebrata	Branchiostoma lanceolatum
2	Vertebrata	Blennius ocellaris
2	Vertebrata	Argentina sphyraena
1	Vertebrata	Trisopterus capelanus
1	Vertebrata	Trigla lyra
1	Vertebrata	Scomber scombrus
1	Vertebrata	Sardinella aurita
1	Vertebrata	Pagellus acarne
1	Vertebrata	Micromesistius poutassou
1	Vertebrata	Macroramphosus scolopax
1	Vertebrata	Lophius budegassa
1	Vertebrata	Lesueurigobius friesii
1	Vertebrata	Lepidorhombus boscii
1	Vertebrata	Gobius niger
1	Vertebrata	Gallus gallus
1	Vertebrata	Gadiculus argenteus
1	Vertebrata	Chelon saliens
1	Vertebrata	Capros aper
1	Vertebrata	Arnoglossus laterna
3	Vertebrata	Thunnus orientalis
43	Vertebrata	Thunnus thynnus

## Sheet: Appendix5, GLM models 
		Model 1	Model 2	Model 3	Model 4
		Full	Full + step function	Null	Null + step function
Cnidaria (18S)	df	6	2	1	2
	AIC	70.06078	62.55541	62.63281	62.55541
Tunicata (18S)	df	6	2	1	2
	AIC	63.92257	60.18589	61.53428	60.18589
Ctenophora (18S)	df	6	6	1	2
	AIC	54.44555	54.44555	59.68240	54.51744
Arthropoda(18S)	df	6	1	1	1
	AIC	63.15254	58.46402	58.46402	58.46402
Vertebrata (18S)	df	6	2	1	2
	AIC	62.04323	56.03721	57.04324	56.03721
Anchovy (COI)	df	6	2	1	2
	AIC	43.53367	41.20300	44.12063	41.20300
Arthropoda (COI)	df	6	2	1	2
	AIC	58.96261	52.98265	54.19237	52.98265
Mackerel (COI)	df	6	2	1	2
	AIC	63.00483	57.23836	57.79881	57.23836
Sardine (COI)	df	6	1	1	1
	AIC	67.7953	64.1831	64.1831	64.1831
Sprat (COI)	df	6	2	1	2
	AIC	67.41386	61.16769	63.82654	61.16769

## Sheet: Appendix6 , in silico block
Sequence refrence	Mismatches	Phylum	Class	Order	Family	Genus	Species
JF331660	3	Arthropoda	Malacostraca	Decapoda	Enoplometopidae	Enoplometopus	Enoplometopus chacei
GQ292768	3	Arthropoda	Malacostraca	Decapoda	Palinuridae	Panulirus	Panulirus stimpsoni
KF210042	3	Chordata	Actinopteri	Characiformes	Characidae	Bryconamericus	Bryconamericus brevirostris
KF511528	3	Chordata	Actinopteri	Cypriniformes	Cyprinidae	Puntius	Puntius manipurensis
AB890011	3	Chordata	Actinopteri	Kurtiformes	Apogonidae	Apogon	Apogon crassiceps
KJ967893	3	Chordata	Actinopteri	Kurtiformes	Apogonidae	Apogon	Apogon indicus
JN935332	3	Chordata	Actinopteri	Labriformes	Labridae	Anampses	Anampses femininus
HQ561458	2	Chordata	Actinopteri	Labriformes	Labridae	Halichoeres	Halichoeres trispilus
GU188483	3	Chordata	Actinopteri	Lophiiformes	Antennariidae	Antennarius	Antennarius maculatus
EU148145	3	Chordata	Actinopteri	Myctophiformes	Myctophidae	Diaphus	Diaphus bertelseni
GU440346	3	Chordata	Actinopteri	Myctophiformes	Myctophidae	Hygophum	Hygophum atratum
KJ555400	3	Chordata	Actinopteri	Myctophiformes	Myctophidae	Hygophum	Hygophum proximum
EU148206	3	Chordata	Actinopteri	Myctophiformes	Myctophidae	Hygophum	Hygophum reinhardtii
KJ555454	3	Chordata	Actinopteri	Myctophiformes	Myctophidae	Protomyctophum	Protomyctophum andriashevi
KJ555456	3	Chordata	Actinopteri	Myctophiformes	Myctophidae	Protomyctophum	Protomyctophum bolini
FJ205565	1	Chordata	Actinopteri	Osmeriformes	Osmeridae	Hypomesus	Hypomesus japonicus
KP827345	3	Chordata	Actinopteri	Perciformes	Cottidae	Asemichthys	Asemichthys taylori
JN024988	3	Chordata	Actinopteri	Perciformes	Cottidae	Cottus	Cottus aleuticus
JN025023	3	Chordata	Actinopteri	Perciformes	Cottidae	Cottus	Cottus bairdii
JN025099	3	Chordata	Actinopteri	Perciformes	Cottidae	Cottus	Cottus cognatus
EU332751	3	Chordata	Actinopteri	Perciformes	Cottidae	Cottus	Cottus hangiongensis
JQ354085	2	Chordata	Actinopteri	Perciformes	Cottidae	Enophrys	Enophrys bison
KF918873	2	Chordata	Actinopteri	Perciformes	Cottidae	Enophrys	Enophrys taurina
JQ354140	3	Chordata	Actinopteri	Perciformes	Cottidae	Icelinus	Icelinus borealis
FJ164688	3	Chordata	Actinopteri	Perciformes	Cottidae	Icelinus	Icelinus burchami
JQ354143	3	Chordata	Actinopteri	Perciformes	Cottidae	Icelinus	Icelinus fimbriatus
GU440355	3	Chordata	Actinopteri	Perciformes	Cottidae	Icelinus	Icelinus oculatus
JF278613	3	Chordata	Actinopteri	Perciformes	Cottidae	Megalocottus	Megalocottus platycephalus
KC015708	3	Chordata	Actinopteri	Perciformes	Cottidae	Myoxocephalus	Myoxocephalus aenaeus
KC351876	3	Chordata	Actinopteri	Perciformes	Cottidae	Myoxocephalus	Myoxocephalus brandtii
KC351881	3	Chordata	Actinopteri	Perciformes	Cottidae	Myoxocephalus	Myoxocephalus jaok
JF278618	3	Chordata	Actinopteri	Perciformes	Cottidae	Myoxocephalus	Myoxocephalus ochotensis
JQ354238	2	Chordata	Actinopteri	Perciformes	Cottidae	Myoxocephalus	Myoxocephalus polyacanthocephalus
KJ205410	3	Chordata	Actinopteri	Perciformes	Cottidae	Myoxocephalus	Myoxocephalus scorpius
JQ406364	3	Chordata	Actinopteri	Perciformes	Cottidae	Myoxocephalus	Myoxocephalus stelleri
JQ354181	2	Chordata	Actinopteri	Perciformes	Liparidae	Liparis	Liparis fucensis
KF489460	3	Chordata	Actinopteri	Perciformes	Serranidae	Acanthistius	Acanthistius joanae
JF494505	3	Chordata	Actinopteri	Perciformes	Setarchidae	Setarches	Setarches guentheri
AB205431	2	Chordata	Actinopteri	Scombriformes	Ariommatidae	Ariomma	Ariomma lurida
AP012497	3	Chordata	Actinopteri	Scombriformes	Bramidae	Eumegistus	Eumegistus illustris
AP006814	3	Chordata	Actinopteri	Scombriformes	Chiasmodontidae	Dysalotus	Dysalotus alcocki
DQ107707	2	Chordata	Actinopteri	Scombriformes	Scombridae	Allothunnus	Allothunnus fallai
DQ107697	1	Chordata	Actinopteri	Scombriformes	Scombridae	Cybiosarda	Cybiosarda elegans
AB099716	3	Chordata	Actinopteri	Scombriformes	Scombridae	Euthynnus	Euthynnus alletteratus
KM605252	3	Chordata	Actinopteri	Scombriformes	Scombridae	Katsuwonus	Katsuwonus pelamis
DQ107712	3	Chordata	Actinopteri	Scombriformes	Scombridae	Sarda	Sarda australis
EU752178	3	Chordata	Actinopteri	Scombriformes	Scombridae	Sarda	Sarda chiliensis
DQ835918	3	Chordata	Actinopteri	Scombriformes	Scombridae	Sarda	Sarda sarda
GU109281	3	Chordata	Actinopteri	Scombriformes	Scombridae	Scomberomorus	Scomberomorus niphonius
AB101291	0	Chordata	Actinopteri	Scombriformes	Scombridae	Thunnus	Thunnus alalunga
KM588080	0	Chordata	Actinopteri	Scombriformes	Scombridae	Thunnus	Thunnus albacares
KM405517	0	Chordata	Actinopteri	Scombriformes	Scombridae	Thunnus	Thunnus atlanticus
KF925362	1	Chordata	Actinopteri	Scombriformes	Scombridae	Thunnus	Thunnus maccoyii
JN086152	0	Chordata	Actinopteri	Scombriformes	Scombridae	Thunnus	Thunnus obesus
AB185022	0	Chordata	Actinopteri	Scombriformes	Scombridae	Thunnus	Thunnus orientalis
AY302574	0	Chordata	Actinopteri	Scombriformes	Scombridae	Thunnus	Thunnus thynnus
JN086154	0	Chordata	Actinopteri	Scombriformes	Scombridae	Thunnus	Thunnus tonggol
JQ026258	3	Chordata	Actinopteri	Siluriformes	Sisoridae	Pseudexostoma	Pseudexostoma yunnanensis
GQ860368	3	Chordata	Actinopteri	Stomiiformes	Sternoptychidae	Sternoptyx	Sternoptyx obscura
JQ349918	3	Chordata	Actinopteri	Syngnathiformes	Syngnathidae	Corythoichthys	Corythoichthys flavofasciatus
KP218258	3	Chordata	Actinopteri		Pomacanthidae	Pomacanthus	Pomacanthus xanthometopon
KR232085	3	Chordata	Actinopteri			Haemulidae	Plectorhinchus caeruleonothus
KP295698	3	Chordata	Amphibia	Anura	Ceratophryidae	Lepidobatrachus	Lepidobatrachus asper
KJ130693	3	Chordata	Amphibia	Anura	Dendrobatidae	Rheobates	Rheobates pseudopalmatus
KF955306	3	Chordata	Amphibia	Anura	Hylidae	Hypsiboas	Hypsiboas alfaroi
KF001901	3	Chordata	Amphibia	Anura	Hylidae	Osteocephalus	Osteocephalus mimeticus
JN133139	3	Chordata	Amphibia	Anura	Mantellidae	Gephyromantis	Gephyromantis cornutus
AY883985	3	Chordata	Amphibia	Anura	Mantellidae	Gephyromantis	Gephyromantis tschenki
GU136124	3	Chordata	Amphibia	Anura	Nasikabatrachidae	Nasikabatrachus	Nasikabatrachus sahyadrensis
KP193862	3	Chordata	Aves	Passeriformes	Paridae	Cyanistes	Cyanistes teneriffae
KP313823	3	Chordata	Aves	Passeriformes	Paridae	Parus	Parus venustulus
KC354941	3	Chordata	Aves	Passeriformes	Paridae	Periparus	Periparus elegans
AB843162	3	Chordata	Aves	Passeriformes	Paridae	Poecile	Poecile varius
KP642167	3	Chordata	Aves	Passeriformes	Paridae	Sylviparus	Sylviparus modestus
HQ608871	2	Chordata	Aves	Passeriformes	Phylloscopidae	Phylloscopus	Phylloscopus armandii
HQ608863	2	Chordata	Aves	Passeriformes	Phylloscopidae	Phylloscopus	Phylloscopus schwarzi
FJ028052	3	Chordata	Aves	Passeriformes	Thraupidae	Phrygilus	Phrygilus patagonicus
JX488005	3	Chordata	Aves	Passeriformes	Turdidae	Turdus	Turdus albicollis
FJ028500	3	Chordata	Aves	Passeriformes	Turdidae	Turdus	Turdus chiguanco
KF446141	3	Chordata	Aves	Passeriformes	Turdidae	Turdus	Turdus fuscater
JN802076	3	Chordata	Aves	Passeriformes	Turdidae	Turdus	Turdus leucomelas
JQ176576	3	Chordata	Aves	Passeriformes	Turdidae	Turdus	Turdus obsoletus
JQ176579	3	Chordata	Aves	Passeriformes	Turdidae	Turdus	Turdus olivater
AY927185	3	Chordata	Aves	Piciformes	Picidae	Piculus	Piculus flavigula
JQ681338	3	Chordata	Chondrichthyes	Rajiformes	Rajidae	Okamejei	Okamejei hollandi
KF452672	3	Chordata	Mammalia	Chiroptera	Vespertilionidae	Pipistrellus	Pipistrellus rusticus
DQ347427	2	Chordata	Mammalia	Lagomorpha	Ochotonidae	Ochotona	Ochotona hoffmanni
AJ537415	3	Chordata	Mammalia	Lagomorpha	Ochotonidae	Ochotona	Ochotona princeps
AY365159	3	Echinodermata	Ophiuroidea	Ophiurida	Ophiotrichidae	Macrophiothrix	Macrophiothrix longipeda
DQ228070	3	Mollusca	Gastropoda	Lepetodrilidae		Lepetodrilus	Lepetodrilus tevnianus
FN557085	3	Mollusca	Gastropoda		Littorinidae	Littoraria	Littoraria carinifera
FN557147	2	Mollusca	Gastropoda		Littorinidae	Littoraria	Littoraria sulculosa
